# Supplementary material for: Hospitalist Perceptions of Barriers to Lung Ultrasound Adoption in Diverse Hospital Environments
Source: Diagnostics (Basel). 2021 Aug 11;11(8):1451. doi: 10.3390/diagnostics11081451 (PMC8391960; doi:10.3390/diagnostics11081451)
Supplement: Supplementary file 1 [file diagnostics-11-01451-s001.zip]

Archive with 1 entries (1 files):
- diagnostics-1278636-supplementary.pdf
